# Supplementary material for: Genetic and Cross Neutralization Analyses of Coxsackievirus A16 Circulating in Taiwan from 1998 to 2021 Suggest Dominant Genotype B1 can Serve as Vaccine Candidate
Source: Viruses. 2022 Oct 20;14(10):2306. doi: 10.3390/v14102306 (PMC9608817; doi:10.3390/v14102306)
Supplement: Supplementary file 1 [file viruses-14-02306-s001.zip]

Archive with 1 entries (1 files):
- viruses-1904129-supplementary.pdf
